# Supplementary material for: Discharging Women with Advanced Ovarian Cancer on Home Parenteral Nutrition: Making and Implementing the Decision
Source: Nutrients. 2020 Jan 7;12(1):166. doi: 10.3390/nu12010166 (PMC7019843; doi:10.3390/nu12010166)
Supplement: Supplementary file 1 [file nutrients-12-00166-s001.zip]

Archive with 3 entries (3 files):
- Appendix A Patient interview topic guide.docx
- Appendix B Healthcare professional interview topic guide.docx
- Appendix C Relative interview topic guide.docx
